# Supplementary material for: History of a prolific family: the Hes/Hey-related genes of the annelid Platynereis
Source: EvoDevo. 2014 Sep 5;5:29. doi: 10.1186/2041-9139-5-29 (PMC4172395; doi:10.1186/2041-9139-5-29)
Supplement: Additional file 1: Table S1 — Detailed information about the sequences of Hes/Hey-related genes used in our study. For each sequence, the species and lineage to which it belongs, the sequence name, the presence or absence of the main domains (basic helix-loop-helix (bHLH) and Orange) as well as the genomic localization (when available) are provided. NR = non relevant, no genomic localization data are available. Stars indicate the presence of clustered genes located in close genomic localization, with four genes in the case of Lgi168394c and five genes in the case of DreHer4c. [file 2041-9139-5-29-S1.xlsx]

## Sheet: Feuil1
		Species name	Genomic resources access	Sequences name	Domains presence		Scaffold/chromosome numbers
					bHLH	Orange
	NON BILATERIA	Amphimedon queenslandica	http://blast.ncbi.nlm.nih.gov/	AquHeyL	x	x	NR
				Aqu13110	x
		Oscarella chimeric	http://compagen.zoologie.uni-kiel.de/blast.html	Oca_10158	x	x	NR
				Osc_2241	x	x
				Oca_6682	x
				Osc_5929	x
				Oca_3039	x	x
				Osc_64052	x
		Trichoplax adhaerens	http://genome.jgi-psf.org/	Tad_6000335	x	x	scaffold 6
				Tad_10000135	x	x	scaffold 10
				Tad_21000090	x	x	scaffold 21
		Nematostella vectensis	http://genome.jgi-psf.org/	Nve164325	x		scaffold 49
				Nve204200	x		scaffold 49
				Nve28948	x	x	scaffold 58
				Nve47054	x		scaffold 201
				Nve67328	x	x	scaffold 49
				Nve98450	x	x	scaffold 49
				Nve202232	x	x	scaffold 33
				Nve241655	x		scaffold 49
				Nve191	x		scaffold 191
				Nve242121	x		scaffold 57
				Nve246249	x	x	scaffold 206
				Nve241656	x	x	scaffold 49
				Nve242118	x		scaffold 57
		Acropora digitifera	http://marinegenomics.oist.jp/genomes/ncbiblast/search?project_id=3	Adi_09364	x	x	scaffold 3569
				Adi_12089	x	x	scaffold 4765
				Adi_14589	x	x	scaffold 6125
				Adi_12090	x	x	scaffold 4765
				Adi_12091	x		scaffold 4765
				Adi_09299	x		scaffold 3553
				Adi_09363	x		scaffold 3569
				Adi_16765	x	x	scaffold 8012
				Adi_00461	x		scaffold 198
				Adi_16920	x	x	scaffold 8160
		Hydra magnipapillata	http://compagen.zoologie.uni-kiel.de/blast.html	Hma221888	x		NR
		Mnemiopsis leidyi	http://research.nhgri.nih.gov/mnemiopsis/	Mle065739a	x	x	scaffold 65739
				Mle065311a	x	x	scaffold 65311
				Mle0690	x	x	scaffold 690
	LOPHOTROCHOZOA	Capitella teleta	http://genome.jgi-psf.org/	Cte_228069	x	x	scaffold 219
				Cte_66277	x	x	scaffold 23
				Cte_225285	x	x	scaffold 45
				Cte_223641	x	x	scaffold 19
				Cte_HES3	x	x	scaffold 23
				Cte_HES1	x	x	scaffold 69
				Cte_HES2	x	x	scaffold 19
				Cte_HESR2	x	x	scaffold 219
				Cte_196737	x	x	scaffold 342
		Lottia gigantea	http://genome.jgi-psf.org/	Lgi74634	x	x	scaffold 4
				Lgi153818	x	x	scaffold 4
				Lgi171867	x	x	scaffold 121
				Lgi174935	x		scaffold 226
				Lgi164130	x	x	scaffold 43
				Lgi160315	x	x	scaffold 24
				Lgi209713	x	x	scaffold 4
				Lgi158618	x	x	scaffold 17
				Lgi168394c	x	x	scaffold 75 ****
				Lgi156472	x	x	scaffold 11
				Lgi231922	x	x	scaffold 24
		Helobdella robusta	http://genome.jgi-psf.org/	Hro_177336	x		scaffold 42
				Hro_177333	x		scaffold 42
				Hro_177334	x		scaffold 42
				Hro_177346	x	x	scaffold 42
				Hro_172587	x		scaffold 24
				Hro_98385	x	x	scaffold 17
				Hro_162289	x		scaffold 4
				Hro_175137	x		scaffold 32
				Hro_174084	x	x	scaffold 28
				Hro_181656	x		scaffold 74
		Platynereis dumerilii		Pdu_Hey	x	x	NR
				Pdu_stich	x
				Pdu_Hes1	x	x
				Pdu_Hes2	x	x
				Pdu_Hes3	x	x
				Pdu_Hes4	x	x
				Pdu_Hes5	x	x
				Pdu_Hes6	x	x
				Pdu_Hes7	x	x
				Pdu_Hes8	x	x
				Pdu_Hes9	x	x
				Pdu_Hes10	x
				Pdu_Hes11	x
				Pdu_Hes12	x
				Pdu_Hes13	x
		Pinctada fucata	http://marinegenomics.oist.jp/genomes/ncbiblast/search?project_id=20	pfu_12059	x	x	12059
				pfu_4271	x	x	4271
				pfu_1362	x	x	1362
				pfu_11631	x		11631
				pfu_105	x		105
				pfu_25206		x	25206
				pfu_164384	x	x	164384
				pfu_24692	x	x	24692
				pfu_10927	x	x	10927
				pfu_83486	x		83486
				pfu_50613		x	50613
		Schmidtea mediterranea	http://smedgd.neuro.utah.edu/	Sme_mk4004178	x	x	NR
				Sme_v31004491	x
	ECDYSOZOA	Daphnia pulex	http://genome.jgi-psf.org/	Dpu57492	x	x	scaffold 63
				Dpu218864	x	x	scaffold 170
				Dpu16915	x	x	scaffold 170
				Dpu221552	x	x	scaffold 5
				Dpu102551	x	x	scaffold 21
				Dpu101890	x	x	scaffold 19
				Dpu203877	x	x	scaffold 170
		Drosophila melanogaster	http://flybase.org/	Dme_dpn	x	x	Chr2R
				Dme_hairy	x	x	Chr3L
				Dme_hey	x	x	Chr2R
				Dme_MGamma	x	x	Chr3R
				Dme_CG5927	x	x	ChrX
				Dme_stich1	x	x	Chr3R
				Dme_MBeta	x	x	Chr3R
				Dme_MDelta	x	x	Chr3R
				Dme_M3	x	x	Chr3R
				Dme_M5	x	x	Chr3R
				Dme_M7	x	x	Chr3R
				Dme_M8	x	x	Chr3R
				Dme_side	x	x	Chr2L
		Pediculus humanus	https://www.vectorbase.org/about	PHU454530	x	x	DS235793
				PHU590030	x	x	DS235877
				PHU170110	x	x	DS235129
				PHU045420	x	x	DS235016
				PHU375920	x	x	DS235418
				PHU375930	x	x	DS235418
				PHU134640	x	x	DS235092
		Ixodes scapularis	https://www.vectorbase.org/about	ISC011251	x	x	scaffold DS882528
				ISC016540	x	x	scaffold DS645479
				ISC016537	x	x	scaffold DS645479
				ISC004855	x	x	scaffold DS708614
				Isc17801	x	x	scaffold DS714399
				ISC013710	x	x	scaffold DS958219
		Tribolium castaneum	http://blast.hgsc.bcm.tmc.edu/	Tca_12851	x	x	ChLG9
				Tca_05224	x	x	unknown
				Tca_13080	x	x	ChLG5
				Tca_06580	x	x	ChLG8
				Tca_05541	x	x	ChLG8
				Tca_01593	x	x	unknown
				Tca_11804	x		ChLG9
				Tca_12119	x	x	ChLG9
		Caenorhabditis elegans	http://blast.ncbi.nlm.nih.gov/	Cel_LIN-22	x		NR
	DEUTEROSTOMIA	Danio rerio	http://genome.ucsc.edu/	DreHer3	x	x	Chr8
				DreHer9	x	x	Chr23
				DreHer6	x	x	Chr6
				Dre559147	x		Chr8
				DreHer2.2	x		Chr8
				DreHer8a	x	x	Chr7
				DreHer8b	x	x	Chr15
				DreHelt	x	x	Chr1
				DreHer12	x	x	Chr23
				DreHer13	x	x	Chr15
				DreDEC2	x	x	Chr18
				DreHer5	x	x	Chr14
				DreHer15.1	x		Chr11
				Dregridlock	x	x	Chr20
				DreHey1	x	x	Chr19
				DreHeyL	x	x	Chr19
				DreHes6	x	x	Chr2
				DreHer2	x	x	Chr11
				DreDEC1	x	x	Chr11
				DreHer11	x		Chr14
				DreHer4c	x	x	Chr23*****
				DreHer1	x	x	Chr5
				DreHer15.2	x		Chr11
				DreHer7	x	x	Chr5
		Homo sapiens	http://genome.ucsc.edu/	HsaHeyL	x	x	Chr1
				HsaHES1	x	x	Chr3
				HsaHelt	x	x	Chr4
				HsaHEY2	x	x	Chr6
				HsaHEY1	x	x	Chr8
				HsaHES3	x		Chr1
				HsaHES2	x	x	Chr1
				HsaHES4	x	x	Chr1
				HsaHES5	x	x	Chr1
				HsaDEC1	x	x	Chr3
				HsaDEC2	x	x	Chr12
				HsaHES7	x	x	Chr17
				HsaHES6	x	x	Chr2
		Strongylocentrotus purpuratus	http://www.hgsc.bcm.tmc.edu/content/genome-data	Spu_06814	x	x	Scaffold113
				Spu_21608	x	x	Scaffold94793
				Spu_15712	x	x	Scaffold591
				Spu_06813	x	x	Scaffold113
				Spu_09465	x	x	Scaffold87
		Saccoglossus kowalewski	http://www.hgsc.bcm.tmc.edu/content/genome-data	SkoHey	x	x	scaffold20411
				SkoHes1	x	x	scaffold43418
				Sko2742361	x		scaffold53908
				Sko2738235	x		scaffold34467
				SkoHelt	x	x	scaffold27912
				Sko2738771	x	x	scaffold36424
		Branchiostoma floridae	http://genome.jgi-psf.org/	BflHairyD	x	x	Scaffold261
				BflHairyE	x	x	scaffold 367
				BflHairyC	x	x	Scaffold261
				BflHairyA	x	x	Scaffold261
				BflHairyB	x	x	Scaffold261
				BflHairyF	x	x	Scaffold 14
				BflhairyG	x	x	Scaffold 14
				BflHairyH	x	x	Scaffold 14
				Bfl271445	x	x	Scaffold 462
				Bfl103572	x	x	Scaffold 438
				Bfl91235	x		Scaffold 207
				Bfl65983	x		Scaffold 9
				Bfl103107	x	x	Scaffold 426
				Bfl109346	x	x	Scaffold 681
				Bfl61	x		Scaffold 61
