# Supplementary material for: History of a prolific family: the Hes/Hey-related genes of the annelid Platynereis
Source: EvoDevo. 2014 Sep 5;5:29. doi: 10.1186/2041-9139-5-29 (PMC4172395; doi:10.1186/2041-9139-5-29)
Supplement: Additional file 2: Table S2 — Information about the physical linkages between Hes/Hey-related genes in 14 species among metazoans. In this table, we report the different Hes/Hey-related genes that are physically linked for each species, the genomic scaffolds (or chromosome) to which they belong, their position in these scaffolds as well as their strand. [file 2041-9139-5-29-S2.xlsx]

## Sheet: Feuil1
	Species name	Sequences name	Scaffold numbers	Strand	Start position	End position
	Nematostella vectensis	Nve164325	scaffold 49	plus	47109	49448
		Nve204200	scaffold 49	minus	61553	63156
		Nve67328	scaffold 49	plus	69022	70270
		Nve98450	scaffold 49	plus	76975	77706
		Nve241655	scaffold 49	minus	49425	52220
		Nve241656	scaffold 49	plus	58681	60141
		Nve242121	scaffold 57	plus	426070	427422
		Nve242118	scaffold 57	plus	386195	390666
	Acropora digitifera	Adi_09363	scaffold 3569	plus	88385	90410
		Adi_09364	scaffold 3569	plus	92852	94300
		Adi_12089	scaffold 4765	plus	1934	3214
		Adi_12090	scaffold 4765	plus	11272	13295
		Adi_12091	scaffold 4765	plus	20359	21598
	Capitella teleta	Cte_228069	scaffold 219	plus	27640	30577
		Cte_HESR2	scaffold 219	plus	33691	35276
		Cte_223641	scaffold 19	minus	465255	468302
		Cte_HES2	scaffold 19	plus	478471	480522
		Cte_66277	scaffold 23	plus	513165	513533
		Cte_HES3	scaffold 23	minus	503053	504141
	Lottia gigantea	Lgi74634	scaffold 4	plus	4431870	4435360
		Lgi153818	scaffold 4	plus	4398817	4414331
		Lgi209713	scaffold 4	plus	4465886	4467587
		Lgi168394	scaffold 75	minus	176029	176568
		Lgi168395	scaffold 75	plus	178454	178993
		Lgi168396	scaffold 75	minus	181347	181886
		Lgi168397	scaffold 75	minus	187197	187736
	Helobdella robusta	Hro_177336	scaffold 42	plus	687200	688602
		Hro_177333	scaffold 42	plus	678549	680171
		Hro_177334	scaffold 42	minus	681892	682942
		Hro_177346	scaffold 42	minus	745929	749403
	Daphnia pulex	Dpu218864	scaffold 170	plus	143705	144814
		Dpu16915	scaffold 170	plus	150549	150932
		Dpu203877	scaffold 170	minus	115327	116646
	Drosophila melanogaster	Dme_MDelta	Chr3R	plus	21823454	21823972
		Dme_MBeta	Chr3R	minus	21825665	21826279
		Dme_MGamma	Chr3R	plus	21831031	21831615
		Dme_M3	Chr3R	plus	21847545	21848849
		Dme_M5	Chr3R	minus	21854576	21855457
		Dme_M7	Chr3R	plus	21862760	21863741
		Dme_M8	Chr3R	plus	21865962	21866730
	Pediculus humanus	PHU375920	DS235418	plus	25156	25902
		PHU375930	DS235418	plus	28608	29558
	Ixodes scapularis	ISC016540	scaffold DS645479	minus	100557	103291
		ISC016537	scaffold DS645479	plus	3367	5658
	Tribolium castaneum	Tca_06580	ChLG8	plus	11894508	11895086
		Tca_05541	ChLG8	minus	11823814	11824278
	Danio rerio	DreHer3	Chr8	minus	48790771	48791795
		Dre559147	Chr8	minus	49077823	49082343
		DreHer2.2	Chr8	minus	49053072	49053787
		DreHer8b	Chr15	plus	7103852	7106122
		DreHer13	Chr15	plus	7114927	7117028
		DreHer12	Chr23	minus	21739600	21741078
		DreHer4.1	Chr23	minus	21746700	21747759
		DreHer4.2	Chr23	plus	21749296	21751084
		DreHer4.3	Chr23	plus	21753405	21755282
		DreHer4.4	Chr23	minus	21756163	21757930
		DreHer4.5	Chr23	minus	21763345	21765164
		DreHer5	Chr14	plus	31412900	31413645
		DreHer11	Chr14	minus	31408338	31410479
		DreHer2	Chr11	minus	43073869	43074192
		DreHer15.1	Chr11	plus	43089956	43090730
		DreHer15.2	Chr11	minus	43102763	43103537
		DreHer1	Chr5	minus	71694098	71699707
		DreHer7	Chr5	plus	71712012	71712832
	Homo sapiens	HsaHES3	Chr1	plus	6304426	6305564
		HsaHES2	Chr1	minus	6478936	6479880
	Strongylocentrotus purpuratus	Spu_06814	Scaffold113	minus	231170	238249
		Spu_06813	Scaffold113	minus	306531	317210
	Branchiostoma floridae	BflHairyA	Scaffold261	plus	1045760	1047598
		BflHairyB	Scaffold261	minus	915588	916777
		BflHairyC	Scaffold261	plus	950153	951603
		BflHairyD	Scaffold261	plus	999980	1001598
		BflHairyF	Scaffold 14	minus	4030306	4031808
		BflhairyG	Scaffold 14	plus	3996615	3997873
		BflHairyH	Scaffold 14	plus	4044468	4045797
